# Supplementary material for: Spatial-Temporal Forecasting of Air Pollution in Saudi Arabian Cities Based on a Deep Learning Framework Enabled by AI
Source: Toxics. 2025 Aug 16;13(8):682. doi: 10.3390/toxics13080682 (PMC12390308; doi:10.3390/toxics13080682)
Supplement: Supplementary file 1 [file toxics-13-00682-s001.zip]

Archive with 1 entries (1 files):
- toxics-3767146-supplementary.pdf
